# Supplementary material for: Synthesis and Biochemical Evaluation of Baicalein Prodrugs
Source: Pharmaceutics. 2021 Sep 19;13(9):1516. doi: 10.3390/pharmaceutics13091516 (PMC8472512; doi:10.3390/pharmaceutics13091516)
Supplement: Supplementary file 1 [file pharmaceutics-13-01516-s001.zip]

Archive with 1 entries (1 files):
- pharmaceutics-1380139-supplementary.pdf
